# Supplementary material for: De novo assembly, annotation, marker discovery, and genetic diversity of the Stipa breviflora Griseb. (Poaceae) response to grazing
Source: PLoS One. 2020 Dec 22;15(12):e0244222. doi: 10.1371/journal.pone.0244222 (PMC7755183; doi:10.1371/journal.pone.0244222)
Supplement: S2 Table — (XLSX) [file pone.0244222.s002.xlsx]

## Sheet: Sheet1
S2 Table. Frequency of classified repeat types
Repeats	4	5	6	7	8	9	10	11	12	13	14	15	16	17	18	19	20	21	22	23	24	25	26	27	28	29	30	31	32	33	34	35	36	37	38	39	40	41	42	43	44	45	46	47	48	49	50	51	52
CCG/CGG	-	2824	1210	584	381	76	47	18	14	8	2	4		6	7	2		1	1	1
AG/CT	-	-	684	513	375	322	221	228	259	45	69	72	40	55	43	40	40	34	18	16	14	7	4	1	2	5	2	2	2				1				1											1
AGG/CCT	-	1456	562	321	179	17	40	17	6	8	3	1	1
AGC/CTG	-	982	399	215	91	11	8	4		2	1	1			1							1
ACC/GGT	-	453	209	97	35	3	13	2
A/T	-	-	-	-	-	-	-	-	357	154	101	68	14	19	6	4	2			44
AC/GT	-	-	269	107	78	49	45	46	18	1	6	6	5	10	3	3	2	2	1	3	3			2	3		1					1			1	1			2						1		2
AT/AT	-	-	203	107	70	55	35	54	26	18	14	19	8	5	2	1	2	1		1	3
AAG/CTT	-	315	151	57	25	1	2	4	2	2	3		4	3	2			1	1			2	1
ACG/CGT	-	345	133	45	16	4	1							1
CG/CG	-	-	268	69	26	8	3	3
C/G	-	-	-	-	-	-	-	-	126	91	26	18	5	3	4	2	2	4	1	3	1							1
ATC/ATG	-	178	50	16	12		4				3													1
AAC/GTT	-	96	26	9	8	1	3	2		2	1														1
AGAGG/CCTCT	38	20	11	5	3	2					1
AGGCGG/CCGCCT	61	4	1	3
ACGGCG/CCGTCG	57	7														1
AGCAGG/CCTGCT	50	5	1		2
AAT/ATT	-	32	10	9	1
ACT/AGT	-	40	8	3	1
AGGCG/CCTCG	39	7	2	1
AAGG/CCTT	-	28	13	1		3	1					1	1
AGCG/CGCT	-	38	8
ATCC/ATGG	-	20	14	1	1		7	1
ACCGCC/CGGTGG	39	1	1
ACGC/CGTG	-	19	5	11	1
AAAG/CTTT	-	16	13	1		1	1				1
AGCCGG/CCGGCT	28	1	2				1
ACGCCG/CGGCGT	23	3	3				1						1
AGAGGG/CCCTCT	24	3	4
AAGGG/CCCTT	18	6		6
CCGGCG/CCGGCG	30
ACCTCC/AGGTGG	23	2	1	1
AGGC/CCTG	-	15	8	1	1
CCGCG/CGCGG	17	7
AGGGCG/CCCTCG	20	1	1		1			1
AAAAG/CTTTT	18	4
AAGAG/CTCTT	13	7
AGGGG/CCCCT	19
AACC/GGTT	-	13	2		1
ACGAG/CGTCT	15	1
AACACC/GGTGTT	16
AAGGCG/CCTTCG	10	5
ACCAGC/CTGGTG	8	3	3	1
ACCGCG/CGCGGT	15
AAGCC/CTTGG	10	4
AAGAGG/CCTCTT	14
AGCGGC/CCGCTG	12	1	1
AATCC/ATTGG	8		3	1	1
AGATG/ATCTC	10	3
ACGCCC/CGTGGG	10	2				1
AGAT/ATCT	-	8	4
ACGGC/CCGTG	9	3
AAGGAG/CCTTCT	10	1	1
AAAT/ATTT	-	7	1					2	1
ATCG/ATCG	-	7	4
AAAAT/ATTTT	6	5
ACTGC/AGTGC	10	1
ACGGGC/CCCGTG	11
CCCGCG/CGCGGG	10		1
AGCC/CTGG	-	2	3	1		2	1							1
AGGG/CCCT	-	9		1
ACCGC/CGGTG	6			3		1
CCCGG/CCGGG	10
ACGGGG/CCCCGT	6	3	1
ACAT/ATGT	-	7	2
CCGG/CCGG	-	9
ACCTC/AGGTG	8	1
ATCCG/ATCGG	9
AACGGC/CCGTTG	8						1
ACGAGG/CCTCGT	7	2
ACGGAG/CCGTCT	7	1	1
AGCGGG/CCCGCT	8	1
ACGG/CCGT	-	5	2	1
AATGG/ATTCC	8
ACACC/GGTGT	8
ACGCG/CGCGT	8
AGCCG/CGGCT	8
AGATGG/ATCTCC	4	2	1		1
AGCCGC/CGGCTG	7	1
AGCTCC/AGCTGG	6	2
ACCG/CGGT	-	7
AACTC/AGTTG	5	1	1
ACAGC/CTGTG	7
ACGCC/CGTGG	2	4			1
ATCGC/ATGCG	3	4
AAGCAG/CTGCTT	7
AAGCCC/CTTGGG	7
AAGGGG/CCCCTT	7
AAAC/GTTT	-	4	1					1
ACTG/AGTC	-	5	1
AATCG/ATTCG	6
AAGCCG/CGGCTT	6
ACAGCC/CTGTGG	1					2						3
ACCACG/CGTGGT	5	1
ACCATC/ATGGTG	5	1
ACCGGG/CCCGGT	6
ACGAGC/CGTGCT	6
ACTCCC/AGTGGG	5	1
ACTGCC/AGTGGC	3	2		1
AGGCGC/CCTGCG	5	1
ATCGCC/ATGGCG	5					1
ACAG/CTGT	-	3				1					1
AGCT/AGCT	-	5
ATGC/ATGC	-	5
AAACC/GGTTT	4	1
AAAGC/CTTTG	4	1
AAATC/ATTTG	5
AAGGC/CCTTG	4	1
ACCCT/AGGGT	5
AAATCG/ATTTCG	5
AACGGG/CCCGTT	5
AAGCGG/CCGCTT	5
ACCTGC/AGGTGC	5
ACGGCC/CCGTGG	4			1
AGCCCC/CTGGGG	5
ATCGGC/ATGCCG	4			1
AAGC/CTTG	-	3	1
AATT/AATT	-		4
ACCT/AGGT	-	4
AAATG/ATTTC	4
AAGCT/AGCTT	4
AATCT/AGATT	3	1
AGCTC/AGCTG	2	2
ATCCC/ATGGG	1	3
AACCCG/CGGGTT	2					1				1
ACCCGC/CGGGTG	1	3
ACCGGC/CCGGTG	4
ACTCTC/AGAGTG	4
AGAGCG/CGCTCT	4
AATG/ATTC	-	1		2
ACGT/ACGT	-		2	1
AAAAC/GTTTT	3
AACAG/CTGTT	3
AACTG/AGTTC	3
ACTCC/AGTGG	3
ACTCT/AGAGT	2	1
AGAGC/CTCTG	3
AAAAAG/CTTTTT	3
AAACAC/GTGTTT	2			1
AAAGAC/CTTTGT	3
AAATTC/AATTTG		3
AACAGC/CTGTTG	1		1				1
AACCAG/CTGGTT	2	1
AACGCC/CGTTGG	2	1
AAGTCG/ACTTCG	3
ACACCG/CGGTGT	3
ACGATG/ATCGTC	2		1
ACGCGG/CCGCGT	3
AGCGCG/CGCGCT	3
ACTC/AGTG	-	2
CCCG/CGGG	-	2
AACCC/GGGTT	1	1
AACGC/CGTTG	2
AAGAC/CTTGT	2
AAGCG/CGCTT	2
AATGC/ATTGC	2
AATTC/AATTG	2
ACCCC/GGGGT	2
AGATC/ATCTG		2
AGCGG/CCGCT	1	1
AGGGC/CCCTG		2
ATATC/ATATG	2
AAAGCC/CTTTGG			2
AACACG/CGTGTT	2
AACCCT/AGGGTT	2
AACCTG/AGGTTC	2
AACTCC/AGTTGG	2
AAGATG/ATCTTC	2
AATAGT/ACTATT	1			1
AATCGC/ATTGCG	2
AATGGC/ATTGCC	2
AATGGG/ATTCCC	2
ACACAG/CTGTGT	2
ACACAT/ATGTGT	2
ACCGTC/ACGGTG	2
ACGCAG/CGTCTG	2
ACTGGC/AGTGCC	2
AGCATC/ATGCTG	2
AGCCCT/AGGGCT	2
AGCCTG/AGGCTC	2
AGGATG/ATCCTC	2
AGGCCC/CCTGGG	2
AGGGGC/CCCCTG	2
CCGCGG/CCGCGG	2
AACG/CGTT	-	1
AATC/ATTG	-		1
AAACT/AGTTT	1
AAAGG/CCTTT	1
AAAGT/ACTTT		1
AAATT/AATTT	1
AACAC/GTGTT	1
AACCT/AGGTT	1
AACGG/CCGTT	1
AATAC/ATTGT	1
ACACT/AGTGT	1
ACAGG/CCTGT	1
ACATG/ATGTC	1
ACCAG/CTGGT	1
ACCCG/CGGGT	1
ACCGG/CCGGT	1
ACCGT/ACGGT	1
ACGGG/CCCGT	1
AGCCT/AGGCT	1
AGCGC/CGCTG	1
AGGAT/ATCCT	1
AAAAAC/GTTTTT	1
AAAAGG/CCTTTT	1
AAAATC/ATTTTG	1
AAACGC/CGTTTG	1
AAAGGG/CCCTTT	1
AAAGGT/ACCTTT			1
AACAGG/CCTGTT	1
AACCAC/GGTTGT		1
AACTCG/AGTTCG	1
AAGCAT/ATGCTT	1
AAGCGC/CGCTTG	1
AAGGGC/CCCTTG	1
AATAGC/ATTGCT	1
AATCTG/AGATTC	1
AATTCC/AATTGG	1
ACATAG/ATGTCT	1
ACATAT/ATATGT					1
ACCCAG/CTGGGT	1
ACCGTG/ACGGTC	1
ACGGAT/ATCCGT	1
ACGGCT/AGCCGT	1
ACGTCC/ACGTGG	1
ACTCGG/AGTCCG	1
ACTGCT/AGCAGT	1
AGAGAT/ATCTCT	1
AGAGGC/CCTCTG	1
AGCCCG/CGGGCT	1
AGCGCC/CGCTGG	1
AGGCCG/CCTCGG	1
ATGCCC/ATGGGC	1
CCCCCG/CGGGGG	1
total	1141	7127	4316	2199	1312	562	436	383	809	332	232	193	79	103	68	53	48	43	22	68	21	10	5	4	6	5	3	3	2	0	0	1	1	0	1	1	1	0	2	0	0	0	0	0	1	0	2	1	0
[truncated: 60 more columns]
